# Supplementary material for: RNase III Participates in the Adaptation to Temperature Shock and Oxidative Stress in Escherichia coli
Source: Microorganisms. 2022 Mar 24;10(4):699. doi: 10.3390/microorganisms10040699 (PMC9032294; doi:10.3390/microorganisms10040699)
Supplement: Supplementary file 1 [file microorganisms-10-00699-s001.zip]

Archive with 1 entries (1 files):
- microorganisms-1620923-supplementary.pdf
